# Supplementary material for: General Approach to Amides through Decarboxylative Radical Cross-Coupling of Carboxylic Acids and Isocyanides
Source: Org Lett. 2024 Apr 12;26(16):3380–5. doi: 10.1021/acs.orglett.4c00872 (PMC11059110; doi:10.1021/acs.orglett.4c00872)
Supplement: Supplementary file 2 — ol4c00872_si_002.zip [file ol4c00872_si_002.zip]

Archive with 2,124 entries (1,699 files):
- FID/3a/
- FID/3a/3a-13C/
- FID/3a/3a-13C/acqu
- FID/3a/3a-13C/acqus
- FID/3a/3a-13C/audita.txt
- FID/3a/3a-13C/cpdprg2
- FID/3a/3a-13C/fid
- FID/3a/3a-13C/format.temp
- FID/3a/3a-13C/fq1list
- FID/3a/3a-13C/pdata/
- FID/3a/3a-13C/pdata/1/
- FID/3a/3a-13C/pdata/1/outd
- FID/3a/3a-13C/pdata/1/proc
- FID/3a/3a-13C/pdata/1/procs
- FID/3a/3a-13C/pdata/1/title
- FID/3a/3a-13C/prosol_History
- FID/3a/3a-13C/pulseprogram
- FID/3a/3a-13C/scon2
- FID/3a/3a-13C/shimvalues
- FID/3a/3a-13C/specpar
- FID/3a/3a-13C/uxnmr.info
- FID/3a/3a-13C/uxnmr.par
- FID/3a/3a-1H/
- FID/3a/3a-1H/acqu
- FID/3a/3a-1H/acqus
- FID/3a/3a-1H/audita.txt
- FID/3a/3a-1H/fid
- FID/3a/3a-1H/format.temp
- FID/3a/3a-1H/fq1list
- FID/3a/3a-1H/pdata/
- FID/3a/3a-1H/pdata/1/
- FID/3a/3a-1H/pdata/1/outd
- FID/3a/3a-1H/pdata/1/proc
- FID/3a/3a-1H/pdata/1/procs
- FID/3a/3a-1H/pdata/1/title
- FID/3a/3a-1H/prosol_History
- FID/3a/3a-1H/pulseprogram
- FID/3a/3a-1H/scon2
- FID/3a/3a-1H/shimvalues
- FID/3a/3a-1H/specpar
- FID/3a/3a-1H/uxnmr.info
- FID/3a/3a-1H/uxnmr.par
- FID/3aa/
- FID/3aa/3aa-13C/
- FID/3aa/3aa-13C/W2 1_Carbon-1-1.jdf
- FID/3aa/3aa-1H/
- FID/3aa/3aa-1H/acqu
- FID/3aa/3aa-1H/acqus
- FID/3aa/3aa-1H/audita.txt
- FID/3aa/3aa-1H/fid
- FID/3aa/3aa-1H/format.temp
- FID/3aa/3aa-1H/fq1list
- FID/3aa/3aa-1H/pdata/
- FID/3aa/3aa-1H/pdata/1/
- FID/3aa/3aa-1H/pdata/1/outd
- FID/3aa/3aa-1H/pdata/1/proc
- FID/3aa/3aa-1H/pdata/1/procs
- FID/3aa/3aa-1H/pdata/1/title
- FID/3aa/3aa-1H/prosol_History
- FID/3aa/3aa-1H/pulseprogram
- FID/3aa/3aa-1H/scon2
- FID/3aa/3aa-1H/shimvalues
- FID/3aa/3aa-1H/specpar
- FID/3aa/3aa-1H/uxnmr.info
- FID/3aa/3aa-1H/uxnmr.par
- FID/3ab/
- FID/3ab/3ab-13C/
- FID/3ab/3ab-13C/w1 1_Carbon-1-1.jdf
- FID/3ab/3ab-1H/
- FID/3ab/3ab-1H/acqu
- FID/3ab/3ab-1H/acqus
- FID/3ab/3ab-1H/audita.txt
- FID/3ab/3ab-1H/fid
- FID/3ab/3ab-1H/format.temp
- FID/3ab/3ab-1H/fq1list
- FID/3ab/3ab-1H/pdata/
- FID/3ab/3ab-1H/pdata/1/
- FID/3ab/3ab-1H/pdata/1/outd
- FID/3ab/3ab-1H/pdata/1/proc
- FID/3ab/3ab-1H/pdata/1/procs
- FID/3ab/3ab-1H/pdata/1/title
- FID/3ab/3ab-1H/prosol_History
- FID/3ab/3ab-1H/pulseprogram
- FID/3ab/3ab-1H/scon2
- FID/3ab/3ab-1H/shimvalues
- FID/3ab/3ab-1H/specpar
- FID/3ab/3ab-1H/uxnmr.info
- FID/3ab/3ab-1H/uxnmr.par
- FID/3ac/
- FID/3ac/3ac-13C/
- FID/3ac/3ac-13C/w2_Carbon-1-1.jdf
- FID/3ac/3ac-1H/
- FID/3ac/3ac-1H/acqu
- FID/3ac/3ac-1H/acqus
- FID/3ac/3ac-1H/audita.txt
- FID/3ac/3ac-1H/fid
- FID/3ac/3ac-1H/format.temp
- FID/3ac/3ac-1H/fq1list
- FID/3ac/3ac-1H/pdata/
- FID/3ac/3ac-1H/pdata/1/
- FID/3ac/3ac-1H/pdata/1/outd
- FID/3ac/3ac-1H/pdata/1/proc
- FID/3ac/3ac-1H/pdata/1/procs
- FID/3ac/3ac-1H/pdata/1/title
- FID/3ac/3ac-1H/prosol_History
- FID/3ac/3ac-1H/pulseprogram
- FID/3ac/3ac-1H/scon2
- FID/3ac/3ac-1H/shimvalues
- FID/3ac/3ac-1H/specpar
- FID/3ac/3ac-1H/uxnmr.info
- FID/3ac/3ac-1H/uxnmr.par
- FID/3ad/
- FID/3ad/3ad-13C/
- FID/3ad/3ad-13C/w3_Carbon-1-1.jdf
- FID/3ad/3ad-1H/
- FID/3ad/3ad-1H/acqu
- FID/3ad/3ad-1H/acqus
- FID/3ad/3ad-1H/audita.txt
- FID/3ad/3ad-1H/fid
- FID/3ad/3ad-1H/format.temp
- FID/3ad/3ad-1H/fq1list
- FID/3ad/3ad-1H/pdata/
- FID/3ad/3ad-1H/pdata/1/
- FID/3ad/3ad-1H/pdata/1/outd
- FID/3ad/3ad-1H/pdata/1/proc
- FID/3ad/3ad-1H/pdata/1/procs
- FID/3ad/3ad-1H/pdata/1/title
- FID/3ad/3ad-1H/prosol_History
- FID/3ad/3ad-1H/pulseprogram
- FID/3ad/3ad-1H/scon2
- FID/3ad/3ad-1H/shimvalues
- FID/3ad/3ad-1H/specpar
- FID/3ad/3ad-1H/uxnmr.info
- FID/3ad/3ad-1H/uxnmr.par
- FID/3ae/
- FID/3ae/3ae-13C/
- FID/3ae/3ae-13C/w3_Carbon-1-1.jdf
- FID/3ae/3ae-1H/
- FID/3ae/3ae-1H/acqu
- FID/3ae/3ae-1H/acqus
- FID/3ae/3ae-1H/audita.txt
- FID/3ae/3ae-1H/fid
- FID/3ae/3ae-1H/format.temp
- FID/3ae/3ae-1H/fq1list
- FID/3ae/3ae-1H/pdata/
- FID/3ae/3ae-1H/pdata/1/
- FID/3ae/3ae-1H/pdata/1/outd
- FID/3ae/3ae-1H/pdata/1/proc
- FID/3ae/3ae-1H/pdata/1/procs
- FID/3ae/3ae-1H/pdata/1/title
- FID/3ae/3ae-1H/prosol_History
- FID/3ae/3ae-1H/pulseprogram
- FID/3ae/3ae-1H/scon2
- FID/3ae/3ae-1H/shimvalues
- FID/3ae/3ae-1H/specpar
- FID/3ae/3ae-1H/uxnmr.info
- FID/3ae/3ae-1H/uxnmr.par
- FID/3af/
- FID/3af/3af-13C/
- FID/3af/3af-13C/W3_Carbon-1-1.jdf
- FID/3af/3af-1H/
- FID/3af/3af-1H/acqu
- FID/3af/3af-1H/acqus
- FID/3af/3af-1H/audita.txt
- FID/3af/3af-1H/fid
- FID/3af/3af-1H/format.temp
- FID/3af/3af-1H/fq1list
- FID/3af/3af-1H/pdata/
- FID/3af/3af-1H/pdata/1/
- FID/3af/3af-1H/pdata/1/outd
- FID/3af/3af-1H/pdata/1/proc
- FID/3af/3af-1H/pdata/1/procs
- FID/3af/3af-1H/pdata/1/title
- FID/3af/3af-1H/prosol_History
- FID/3af/3af-1H/pulseprogram
- FID/3af/3af-1H/scon2
- FID/3af/3af-1H/shimvalues
- FID/3af/3af-1H/specpar
- FID/3af/3af-1H/uxnmr.info
- FID/3af/3af-1H/uxnmr.par
- FID/3ag/
- FID/3ag/3ag-13C/
- FID/3ag/3ag-13C/w4_Carbon-1-1.jdf
- FID/3ag/3ag-1H/
- FID/3ag/3ag-1H/acqu
- FID/3ag/3ag-1H/acqus
- FID/3ag/3ag-1H/audita.txt
- FID/3ag/3ag-1H/fid
- FID/3ag/3ag-1H/format.temp
- FID/3ag/3ag-1H/fq1list
- FID/3ag/3ag-1H/pdata/
- FID/3ag/3ag-1H/pdata/1/
- FID/3ag/3ag-1H/pdata/1/outd
- FID/3ag/3ag-1H/pdata/1/proc
- FID/3ag/3ag-1H/pdata/1/procs
- FID/3ag/3ag-1H/pdata/1/title
- FID/3ag/3ag-1H/prosol_History
- FID/3ag/3ag-1H/pulseprogram
- FID/3ag/3ag-1H/scon2
- FID/3ag/3ag-1H/shimvalues
- FID/3ag/3ag-1H/specpar
- FID/3ag/3ag-1H/uxnmr.info
- FID/3ag/3ag-1H/uxnmr.par
- FID/3ah/
- FID/3ah/3ah-13C/
- FID/3ah/3ah-13C/W5 1_Carbon-1-1.jdf
- FID/3ah/3ah-1H/
- FID/3ah/3ah-1H/acqu
- FID/3ah/3ah-1H/acqus
- FID/3ah/3ah-1H/audita.txt
- FID/3ah/3ah-1H/fid
- FID/3ah/3ah-1H/format.temp
- FID/3ah/3ah-1H/fq1list
- FID/3ah/3ah-1H/pdata/
- FID/3ah/3ah-1H/pdata/1/
- FID/3ah/3ah-1H/pdata/1/outd
- FID/3ah/3ah-1H/pdata/1/proc
- FID/3ah/3ah-1H/pdata/1/procs
- FID/3ah/3ah-1H/pdata/1/title
- FID/3ah/3ah-1H/prosol_History
- FID/3ah/3ah-1H/pulseprogram
- FID/3ah/3ah-1H/scon2
- FID/3ah/3ah-1H/shimvalues
- FID/3ah/3ah-1H/specpar
- FID/3ah/3ah-1H/uxnmr.info
- FID/3ah/3ah-1H/uxnmr.par
- FID/3ai/
- FID/3ai/3ai-13C/
- FID/3ai/3ai-13C/W1 2_Carbon-1-1.jdf
- FID/3ai/3ai-1H/
- FID/3ai/3ai-1H/acqu
- FID/3ai/3ai-1H/acqus
- FID/3ai/3ai-1H/audita.txt
- FID/3ai/3ai-1H/fid
- FID/3ai/3ai-1H/format.temp
- FID/3ai/3ai-1H/fq1list
- FID/3ai/3ai-1H/pdata/
- FID/3ai/3ai-1H/pdata/1/
- FID/3ai/3ai-1H/pdata/1/1i
- FID/3ai/3ai-1H/pdata/1/1r
- FID/3ai/3ai-1H/pdata/1/auditp.txt
- FID/3ai/3ai-1H/pdata/1/outd
- FID/3ai/3ai-1H/pdata/1/proc
- FID/3ai/3ai-1H/pdata/1/procs
- FID/3ai/3ai-1H/pdata/1/thumb.png
- FID/3ai/3ai-1H/pdata/1/title
- FID/3ai/3ai-1H/prosol_History
- FID/3ai/3ai-1H/pulseprogram
- FID/3ai/3ai-1H/scon2
- FID/3ai/3ai-1H/shimvalues
- FID/3ai/3ai-1H/specpar
- FID/3ai/3ai-1H/uxnmr.info
- FID/3ai/3ai-1H/uxnmr.par
- FID/3aj/
- FID/3aj/3aj-13C/
- FID/3aj/3aj-13C/H6_Carbon-1-1.jdf
- FID/3aj/3aj-1H/
- FID/3aj/3aj-1H/acqu
- FID/3aj/3aj-1H/acqus
- FID/3aj/3aj-1H/audita.txt
- FID/3aj/3aj-1H/fid
- FID/3aj/3aj-1H/format.temp
- FID/3aj/3aj-1H/fq1list
- FID/3aj/3aj-1H/pdata/
- FID/3aj/3aj-1H/pdata/1/
- FID/3aj/3aj-1H/pdata/1/outd
- FID/3aj/3aj-1H/pdata/1/proc
- FID/3aj/3aj-1H/pdata/1/procs
- FID/3aj/3aj-1H/pdata/1/title
- FID/3aj/3aj-1H/prosol_History
- FID/3aj/3aj-1H/pulseprogram
- FID/3aj/3aj-1H/scon2
- FID/3aj/3aj-1H/shimvalues
- FID/3aj/3aj-1H/specpar
- FID/3aj/3aj-1H/uxnmr.info
- FID/3aj/3aj-1H/uxnmr.par
- FID/3ak/
- FID/3ak/3ak-13C/
- FID/3ak/3ak-13C/W2_Carbon-1-1.jdf
- FID/3ak/3ak-1H/
- FID/3ak/3ak-1H/acqu
- FID/3ak/3ak-1H/acqus
- FID/3ak/3ak-1H/audita.txt
- FID/3ak/3ak-1H/fid
- FID/3ak/3ak-1H/format.temp
- FID/3ak/3ak-1H/fq1list
- FID/3ak/3ak-1H/pdata/
- FID/3ak/3ak-1H/pdata/1/
- FID/3ak/3ak-1H/pdata/1/outd
- FID/3ak/3ak-1H/pdata/1/proc
- FID/3ak/3ak-1H/pdata/1/procs
- FID/3ak/3ak-1H/pdata/1/title
- FID/3ak/3ak-1H/prosol_History
- FID/3ak/3ak-1H/pulseprogram
- FID/3ak/3ak-1H/scon2
- FID/3ak/3ak-1H/shimvalues
- FID/3ak/3ak-1H/specpar
- FID/3ak/3ak-1H/uxnmr.info
- FID/3ak/3ak-1H/uxnmr.par
- FID/3al/
[truncated: 1,824 more entries]
