# Supplementary material for: General Approach to Amides through Decarboxylative Radical Cross-Coupling of Carboxylic Acids and Isocyanides
Source: Org Lett. 2024 Apr 12;26(16):3380–5. doi: 10.1021/acs.orglett.4c00872 (PMC11059110; doi:10.1021/acs.orglett.4c00872)
Supplement: Supplementary file 2 — ol4c00872_si_002.zip [file ol4c00872_si_002.zip › FID/3a/3a-13C/audita.txt]

##TITLE= Audit trail, TOPSPIN		Version 3.2
##JCAMPDX= 5.01
##ORIGIN= Bruker BioSpin GmbH
##OWNER= nmr
$$ D:/data/DBX/nmr/21052021-WXSCY/2/audita.txt
##AUDIT TRAIL=  $$ (NUMBER, WHEN, WHO, WHERE, PROCESS, VERSION, WHAT)
(   1,<2021-05-21 18:40:15.425 +0800>,<nmr>,<CZC2222X4P>,<go>,<TOPSPIN 3.2>,
      <created by zg
	started at 2021-05-21 17:41:31.488 +0800,
	POWCHK enabled, PULCHK disabled,
       configuration hash MD5:
       7B DA BC C5 A9 1D 24 3A 43 23 51 91 DD D4 B4 13
       data hash MD5: 64K
       B9 A8 44 1C 3D 86 48 1C 27 67 A4 8C 17 89 52 1E>)
(   2,<2021-05-21 18:40:15.846 +0800>,<nmr>,<CZC2222X4P>,<audit>,<TOPSPIN 3.2>,
      <user comment:
       ICON-NMR User ID: DBX
       data hash MD5: 64K
       B9 A8 44 1C 3D 86 48 1C 27 67 A4 8C 17 89 52 1E>)
(   3,<2021-05-21 18:40:15.877 +0800>,<nmr>,<CZC2222X4P>,<audit>,<TOPSPIN 3.2>,
      <user comment:
       ICON-NMR User ID: DBX
       data hash MD5: 64K
       B9 A8 44 1C 3D 86 48 1C 27 67 A4 8C 17 89 52 1E>)
##END=

$$ hash MD5
$$ 49 C6 84 B3 2F 67 3C 4A A2 67 E7 50 32 F7 62 A2
