# Supplementary material for: General Approach to Amides through Decarboxylative Radical Cross-Coupling of Carboxylic Acids and Isocyanides
Source: Org Lett. 2024 Apr 12;26(16):3380–5. doi: 10.1021/acs.orglett.4c00872 (PMC11059110; doi:10.1021/acs.orglett.4c00872)
Supplement: Supplementary file 2 — ol4c00872_si_002.zip [file ol4c00872_si_002.zip › FID/3a/3a-1H/audita.txt]

##TITLE= Audit trail, TOPSPIN		Version 3.2
##JCAMPDX= 5.01
##ORIGIN= Bruker BioSpin GmbH
##OWNER= nmr
$$ D:/data/DBX/nmr/13052021-WXS8999/2/audita.txt
##AUDIT TRAIL=  $$ (NUMBER, WHEN, WHO, WHERE, PROCESS, VERSION, WHAT)
(   1,<2021-05-13 11:47:46.015 +0800>,<nmr>,<CZC2222X4P>,<go>,<TOPSPIN 3.2>,
      <created by zg
	started at 2021-05-13 11:46:53.443 +0800,
	POWCHK enabled, PULCHK disabled,
       configuration hash MD5:
       7B DA BC C5 A9 1D 24 3A 43 23 51 91 DD D4 B4 13
       data hash MD5: 64K
       68 94 78 CA 0A 2C 79 75 48 01 FE AF 39 50 C2 D9>)
(   2,<2021-05-13 11:47:46.530 +0800>,<nmr>,<CZC2222X4P>,<audit>,<TOPSPIN 3.2>,
      <user comment:
       ICON-NMR User ID: DBX
       data hash MD5: 64K
       68 94 78 CA 0A 2C 79 75 48 01 FE AF 39 50 C2 D9>)
(   3,<2021-05-13 11:47:46.561 +0800>,<nmr>,<CZC2222X4P>,<audit>,<TOPSPIN 3.2>,
      <user comment:
       ICON-NMR User ID: DBX
       data hash MD5: 64K
       68 94 78 CA 0A 2C 79 75 48 01 FE AF 39 50 C2 D9>)
##END=

$$ hash MD5
$$ F0 A6 AD 24 96 25 EE F5 A0 03 0D 13 74 BD 7C 8A
