# Supplementary material for: General Approach to Amides through Decarboxylative Radical Cross-Coupling of Carboxylic Acids and Isocyanides
Source: Org Lett. 2024 Apr 12;26(16):3380–5. doi: 10.1021/acs.orglett.4c00872 (PMC11059110; doi:10.1021/acs.orglett.4c00872)
Supplement: Supplementary file 2 — ol4c00872_si_002.zip [file ol4c00872_si_002.zip › FID/3ac/3ac-1H/audita.txt]

##TITLE= Audit trail, TOPSPIN		Version 3.2
##JCAMPDX= 5.01
##ORIGIN= Bruker BioSpin GmbH
##OWNER= nmr
$$ D:/data/DBX/nmr/21022023-WXS7793/2/audita.txt
##AUDIT TRAIL=  $$ (NUMBER, WHEN, WHO, WHERE, PROCESS, VERSION, WHAT)
(   1,<2023-02-21 09:49:55.673 +0800>,<nmr>,<CZC2222X4P>,<go>,<TOPSPIN 3.2>,
      <created by zg
	started at 2023-02-21 09:49:03.100 +0800,
	POWCHK enabled, PULCHK disabled,
       configuration hash MD5:
       63 2C 69 47 BB 42 57 5B A4 91 F3 09 6A 81 16 C8
       data hash MD5: 64K
       33 E0 6F F1 55 9E 1A 1D 70 B8 53 92 2E 3B 01 D3>)
(   2,<2023-02-21 09:49:56.375 +0800>,<nmr>,<CZC2222X4P>,<audit>,<TOPSPIN 3.2>,
      <user comment:
       ICON-NMR User ID: DBX
       data hash MD5: 64K
       33 E0 6F F1 55 9E 1A 1D 70 B8 53 92 2E 3B 01 D3>)
(   3,<2023-02-21 09:49:56.390 +0800>,<nmr>,<CZC2222X4P>,<audit>,<TOPSPIN 3.2>,
      <user comment:
       ICON-NMR User ID: DBX
       data hash MD5: 64K
       33 E0 6F F1 55 9E 1A 1D 70 B8 53 92 2E 3B 01 D3>)
##END=

$$ hash MD5
$$ 7C CE FA 37 4E 40 C4 84 89 DA 09 F9 2F FC 97 27
