# Supplementary material for: General Approach to Amides through Decarboxylative Radical Cross-Coupling of Carboxylic Acids and Isocyanides
Source: Org Lett. 2024 Apr 12;26(16):3380–5. doi: 10.1021/acs.orglett.4c00872 (PMC11059110; doi:10.1021/acs.orglett.4c00872)
Supplement: Supplementary file 2 — ol4c00872_si_002.zip [file ol4c00872_si_002.zip › FID/3af/3af-1H/audita.txt]

##TITLE= Audit trail, TOPSPIN		Version 3.2
##JCAMPDX= 5.01
##ORIGIN= Bruker BioSpin GmbH
##OWNER= nmr
$$ D:/data/DBX/nmr/01092022-wxs4346/3/audita.txt
##AUDIT TRAIL=  $$ (NUMBER, WHEN, WHO, WHERE, PROCESS, VERSION, WHAT)
(   1,<2022-09-01 14:20:05.924 +0800>,<nmr>,<CZC2222X4P>,<go>,<TOPSPIN 3.2>,
      <created by zg
	started at 2022-09-01 14:19:13.446 +0800,
	POWCHK enabled, PULCHK disabled,
       configuration hash MD5:
       BA FB E9 32 A8 B0 B2 1E CC ED 4F DD A1 32 F2 D1
       data hash MD5: 64K
       C1 BB 09 07 F2 6D DB 0D 5B D3 9C 38 91 CA 82 74>)
(   2,<2022-09-01 14:20:06.361 +0800>,<nmr>,<CZC2222X4P>,<audit>,<TOPSPIN 3.2>,
      <user comment:
       ICON-NMR User ID: DBX
       data hash MD5: 64K
       C1 BB 09 07 F2 6D DB 0D 5B D3 9C 38 91 CA 82 74>)
(   3,<2022-09-01 14:20:06.377 +0800>,<nmr>,<CZC2222X4P>,<audit>,<TOPSPIN 3.2>,
      <user comment:
       ICON-NMR User ID: DBX
       data hash MD5: 64K
       C1 BB 09 07 F2 6D DB 0D 5B D3 9C 38 91 CA 82 74>)
##END=

$$ hash MD5
$$ 08 84 17 21 0D 49 23 DB 79 2E D2 87 C4 D8 73 F8
