# Supplementary material for: General Approach to Amides through Decarboxylative Radical Cross-Coupling of Carboxylic Acids and Isocyanides
Source: Org Lett. 2024 Apr 12;26(16):3380–5. doi: 10.1021/acs.orglett.4c00872 (PMC11059110; doi:10.1021/acs.orglett.4c00872)
Supplement: Supplementary file 2 — ol4c00872_si_002.zip [file ol4c00872_si_002.zip › FID/3ag/3ag-1H/audita.txt]

##TITLE= Audit trail, TOPSPIN		Version 3.2
##JCAMPDX= 5.01
##ORIGIN= Bruker BioSpin GmbH
##OWNER= nmr
$$ D:/data/DBX/nmr/10082023-WXS0363/4/audita.txt
##AUDIT TRAIL=  $$ (NUMBER, WHEN, WHO, WHERE, PROCESS, VERSION, WHAT)
(   1,<2023-08-10 09:32:42.286 +0800>,<nmr>,<CZC2222X4P>,<go>,<TOPSPIN 3.2>,
      <created by zg
	started at 2023-08-10 09:31:49.713 +0800,
	POWCHK enabled, PULCHK disabled,
       configuration hash MD5:
       1E FD 4B D8 FB 14 2C AE 97 86 C7 CD 39 F6 16 35
       data hash MD5: 64K
       E9 52 37 6A 46 77 E5 10 5D E1 D1 D0 4B 6E 3A ED>)
(   2,<2023-08-10 09:32:42.800 +0800>,<nmr>,<CZC2222X4P>,<audit>,<TOPSPIN 3.2>,
      <user comment:
       ICON-NMR User ID: DBX
       data hash MD5: 64K
       E9 52 37 6A 46 77 E5 10 5D E1 D1 D0 4B 6E 3A ED>)
(   3,<2023-08-10 09:32:42.816 +0800>,<nmr>,<CZC2222X4P>,<audit>,<TOPSPIN 3.2>,
      <user comment:
       ICON-NMR User ID: DBX
       data hash MD5: 64K
       E9 52 37 6A 46 77 E5 10 5D E1 D1 D0 4B 6E 3A ED>)
##END=

$$ hash MD5
$$ 9E 22 F5 51 9B E6 38 D0 1C 90 BC A1 EB F9 20 66
