# Supplementary material for: General Approach to Amides through Decarboxylative Radical Cross-Coupling of Carboxylic Acids and Isocyanides
Source: Org Lett. 2024 Apr 12;26(16):3380–5. doi: 10.1021/acs.orglett.4c00872 (PMC11059110; doi:10.1021/acs.orglett.4c00872)
Supplement: Supplementary file 2 — ol4c00872_si_002.zip [file ol4c00872_si_002.zip › FID/3ag/3ag-1H/scon2]

##TITLE= Parameter file, TOPSPIN		Version 3.2
##JCAMPDX= 5.0
##DATATYPE= Parameter Values
##NPOINTS= 1	$$ modification sequence number
##ORIGIN= Bruker BioSpin GmbH
##OWNER= nmr
$$ 2023-08-10 09:31:49.214 +0800  nmr@CZC2222X4P
$$ D:/data/DBX/nmr/10082023-WXS0363/4/scon2
$$ process C:\Bruker\TOPSPIN\prog\mod\go.exe
##$BLKTR= (0..19)
3 3 3 3 3 3 3 3 3 3 3 3 3 3 3 3 3 3 3 3
##$DE1= 4.5
##$DEADC= 0.5
##$DEPA= 4.5
##$DERX= 1.5
##$FILCOR= 0
##$GRADCHAN= 0
##$GRADPRE= (0..1)
10 10
##$HD_BLKTR= (0..19)
1 1 1 1 1 1 1 1 1 1 1 1 1 1 1 1 1 1 1 1
##$HD_DE1= 5
##$HD_DEADC= 0
##$HD_DEPA= 2.5
##$HD_DERX= 0
##END=
