# Supplementary material for: General Approach to Amides through Decarboxylative Radical Cross-Coupling of Carboxylic Acids and Isocyanides
Source: Org Lett. 2024 Apr 12;26(16):3380–5. doi: 10.1021/acs.orglett.4c00872 (PMC11059110; doi:10.1021/acs.orglett.4c00872)
Supplement: Supplementary file 2 — ol4c00872_si_002.zip [file ol4c00872_si_002.zip › FID/3ai/3ai-1H/pdata/1/auditp.txt]

##TITLE= Audit trail, TOPSPIN		Version 3.2
##JCAMPDX= 5.01
##ORIGIN= Bruker BioSpin GmbH
##OWNER= nmr
$$ D:/data/DBX/nmr/16082023-WXS0591/4/pdata/1/auditp.txt
##AUDIT TRAIL=  $$ (NUMBER, WHEN, WHO, WHERE, PROCESS, VERSION, WHAT)
(   1,<2023-08-16 09:52:28.037 +0800>,<nmr>,<CZC2222X4P>,<go>,<TOPSPIN 3.2>,
      <created by zg
	started at 2023-08-16 09:51:35.465 +0800,
	POWCHK enabled, PULCHK disabled,
       configuration hash MD5:
       1E FD 4B D8 FB 14 2C AE 97 86 C7 CD 39 F6 16 35
       data hash MD5: 64K
       7A 20 49 18 DA 8A B9 B2 51 F3 8A 8E 97 74 3F 84>)
(   2,<2023-08-16 09:52:28.537 +0800>,<nmr>,<CZC2222X4P>,<audit>,<TOPSPIN 3.2>,
      <user comment:
       ICON-NMR User ID: DBX
       data hash MD5: 64K
       7A 20 49 18 DA 8A B9 B2 51 F3 8A 8E 97 74 3F 84>)
(   3,<2023-08-16 09:52:28.568 +0800>,<nmr>,<CZC2222X4P>,<audit>,<TOPSPIN 3.2>,
      <user comment:
       ICON-NMR User ID: DBX
       data hash MD5: 64K
       7A 20 49 18 DA 8A B9 B2 51 F3 8A 8E 97 74 3F 84>)
(   4,<2023-08-16 10:03:52.161 +0800>,<nmr>,<CZC2222X4P>,<proc1d>,<TOPSPIN 3.2>,
      <Start of raw data processing
       ft FT_mod = 6 PKNL = 1 SI = 64K 
       data hash MD5: 64K
       00 9E 5E 8F 44 01 99 ED CA 81 41 3D B2 00 35 10>)
(   5,<2023-08-16 10:03:54.673 +0800>,<nmr>,<CZC2222X4P>,<proc1d>,<TOPSPIN 3.2>,
      <apk 
       data hash MD5: 64K
       4F 47 1C C0 F4 E1 09 68 F6 34 BD 44 F7 AD D8 A2>)
##END=

$$ hash MD5
$$ 51 4A 9E 5B 47 6F 3C 1E 05 30 C3 AB 9B 77 5E F5
