# Supplementary material for: General Approach to Amides through Decarboxylative Radical Cross-Coupling of Carboxylic Acids and Isocyanides
Source: Org Lett. 2024 Apr 12;26(16):3380–5. doi: 10.1021/acs.orglett.4c00872 (PMC11059110; doi:10.1021/acs.orglett.4c00872)
Supplement: Supplementary file 2 — ol4c00872_si_002.zip [file ol4c00872_si_002.zip › FID/3aj/3aj-1H/audita.txt]

##TITLE= Audit trail, TOPSPIN		Version 3.2
##JCAMPDX= 5.01
##ORIGIN= Bruker BioSpin GmbH
##OWNER= nmr
$$ D:/data/wxs/nmr/03082022-wxs3727/10/audita.txt
##AUDIT TRAIL=  $$ (NUMBER, WHEN, WHO, WHERE, PROCESS, VERSION, WHAT)
(   1,<2022-08-03 15:38:59.321 +0800>,<nmr>,<CZC2222X4P>,<go>,<TOPSPIN 3.2>,
      <created by zg
	started at 2022-08-03 15:38:06.765 +0800,
	POWCHK enabled, PULCHK disabled,
       configuration hash MD5:
       9C CA 2C 85 33 EE E8 EF 85 86 69 01 D6 CA DD 52
       data hash MD5: 64K
       41 5A F7 3D AF 1E 53 25 36 D2 87 91 5A 85 9F 35>)
(   2,<2022-08-03 15:38:59.821 +0800>,<nmr>,<CZC2222X4P>,<audit>,<TOPSPIN 3.2>,
      <user comment:
       ICON-NMR User ID: wxs
       data hash MD5: 64K
       41 5A F7 3D AF 1E 53 25 36 D2 87 91 5A 85 9F 35>)
(   3,<2022-08-03 15:38:59.836 +0800>,<nmr>,<CZC2222X4P>,<audit>,<TOPSPIN 3.2>,
      <user comment:
       ICON-NMR User ID: wxs
       data hash MD5: 64K
       41 5A F7 3D AF 1E 53 25 36 D2 87 91 5A 85 9F 35>)
##END=

$$ hash MD5
$$ 38 B5 52 C2 B9 A7 5A FE 55 91 8C 38 F7 45 68 CA
